# Supplementary material for: The Molecular Mechanisms of the Relationship between Insulin Resistance and Parkinson’s Disease Pathogenesis
Source: Nutrients. 2023 Aug 15;15(16):3585. doi: 10.3390/nu15163585 (PMC10458139; doi:10.3390/nu15163585)
Supplement: Supplementary file 1 [file nutrients-15-03585-s001.zip]

Archive with 1 entries (1 files):
- nutrients-2492896-supplementary.pdf
